# Supplementary material for: High Throughput Small Molecule Screen for Reactivation of FMR1 in Fragile X Syndrome Human Neural Cells
Source: Cells. 2021 Dec 27;11(1):69. doi: 10.3390/cells11010069 (PMC8750025; doi:10.3390/cells11010069)
Supplement: Supplementary file 1 [file cells-11-00069-s001.zip]

Archive with 1 entries (1 files):
- cells-1501975-supplementary.xlsx
