# Supplementary material for: High Throughput Small Molecule Screen for Reactivation of FMR1 in Fragile X Syndrome Human Neural Cells
Source: Cells. 2021 Dec 27;11(1):69. doi: 10.3390/cells11010069 (PMC8750025; doi:10.3390/cells11010069)
Supplement: Supplementary file 1 [file cells-11-00069-s001.zip › cells-1501975-supplementary.xlsx]

## Sheet: 135 candidate retests
Supplemental Table S1
Supplier Name	Identifier
	STK037099
	STK836490
	STK013665
	PB19859339
Vitas-M Laboratory Ltd. (Premium)	STK707683
InterBioScreen	MLS-0386700
Pharmeks Ltd.	PHAR142924
ChemBridge	MLS-0287560
	1G-433S
	STL019207
	STK988206
ChemBridge	MLS-0099046
Vitas-M Laboratory	STK333621
	STK895224
ENAMINE Ltd.	Z26324398
ENAMINE Ltd.	Z56778099
Specs	AO-365/43113501
Maybridge Ltd.	SEW01560
Vitas-M Laboratory Ltd.	STL334548
Vitas-M Laboratory Ltd.	STL302469
Vitas-M Laboratory Ltd. (Premium)	STK586547
Specs	AF-962/32161012
Maybridge Ltd.	SP00702
Specs	AH-487/42194628
Vitas-M Laboratory Ltd.	STK842825
Specs	AG-670/36154046
ChemDiv Inc.	4433-0029
	STK860233
	STK733221
	STK943768
Asinex Ltd.	MLS-0324400	BAS 00719433
Enamine	MLS-0265230	T0509-4083
Vitas-M Laboratory Ltd. (Premium)	STK226601
Key Organics Ltd.	8R-0241
ENAMINE Ltd.	Z46352933
Life Chemicals	MLS-0250405	F0533-0483
Enamine	MLS-0256371	T5246104
Enamine	MLS-0262903	T0508-3032
Enamine	MLS-0263190	T5236357
ChemBridge	MLS-0256081	15361985
ENAMINE Ltd.	Z29100171
Enamine	MLS-0428417	T5236570
Enamine	MLS-0421495	T5333847
Enamine		T5391926
Enamine	MLS-0418311	T5540044
Enamine	MLS-0429357	T5359964
	STL178463
ENAMINE Ltd.	Z18266806
ENAMINE Ltd.	Z154156246
	PB89362796
ENAMINE Ltd.	Z21626037
Enamine	MLS-0412996	T5401255
ENAMINE Ltd.	Z18305617
	PB29767870
	PB89392174
	PB16261111
Enamine	MLS-0429507	T5290027 *
UkrOrgSynthesis Ltd. (stock)	PB29470713
UkrOrgSynthesis Ltd. (stock)	PB27663197
UkrOrgSynthesis Ltd. (stock)	PB89302362
	PB33609682
Life Chemicals Inc.	F2754-0020
	PB27590140
	PB30439842
	PB73510314
UrkORgSynthesis Ltd	MLS-0400099	PB-15541415
ENAMINE Ltd.	Z25078604
ENAMINE Ltd.	Z25244122
Life Chemicals	MLS-0373706	F2007-0145
Life Chemicals	MLS-0383665	F0541-1037
ENAMINE Ltd.	Z84597667
ChemBridge Corporation	9038582
UkrOrgSynthesis Ltd. (stock)	PB33569525
UkrOrgSynthesis Ltd. (stock)	PB83854800
Specs	AN-329/40718927
	STK213524
	STK458951
	STK463543
	STK481868
ChemBridge	MLS-0382328	7991832
Life Chemicals Inc.	F1838-3099
Vitas-M Laboratory Ltd.	STK493493
ENAMINE Ltd.	Z26381362
ChemBridge Corporation	37216033
Specs	AN-652/41376321
Vitas-M Laboratory Ltd.	STK606498
ChemDiv Inc.	G008-5207
Vitas-M Laboratory Ltd.	STK612985
Life Chemicals Inc.	F2668-0139
ChemBridge	MLS-0365775	12024708
Vitas-M Laboratory Ltd.	STK630518
Vitas-M Laboratory Ltd.	STK610876
ChemDiv Inc.	E216-5468
	STK828816
Asinex Ltd.	MLS-0338889	BAS 03049936
Enamine	MLS-0336165	T5356261
	STK877498
Enamine	MLS-0358182	T5499449
	STK237832
	STK864111
	STK496658
Vitas-M Laboratory Ltd.	STK815837
Vitas-M Laboratory Ltd. (Premium)	STK254952
ENAMINE Ltd.	Z27736684
Asinex Ltd.	MLS-0332348	BAS 03774651
	STK221202
Enamine	MLS-0334429	T5531140
Enamine	MLS-0334477	T0505-8401
Specs	AO-854/43466762
ChemBridge Corporation	82270045
ENAMINE Ltd.	Z56869613
Specs	AG-670/08475040
Enamine	MLS-0261632	ZT-7011904 **
	12N-513S
	STK064456
	STK223940
ChemBridge	MLS-0072845	5135748
Vitas-M Laboratory Ltd.	STK877956
ENAMINE Ltd.	Z31271259
	STK891695
	STK143344
	1R-1040
	STK172291
Vitas-M Laboratory Ltd.	STL137384
	STL080835
Enamine	MLS-0057731	T5245317
ChemBridge	MLS-0029127	7975696
	STK357333
Vitas-M Laboratory Ltd. (Premium)	STK105078
Vitas-M Laboratory Ltd. (Premium)	STK318234
Vitas-M Laboratory Ltd. (Premium)	STK013133
Specs	AF-399/37374003
Asinex Ltd.	MLS-0090094	BAS 00232154
	STK624758
Specs	MLS-0100088	AA-516/33240007
	* Compound A
	** Compound B
